# Supplementary material for: A Comparison of Homogenization vs. Enzymatic Lysis for Microbiome Profiling in Clinical Endoscopic Biopsy Tissue Samples
Source: Front Microbiol. 2019 Jan 8;9:3246. doi: 10.3389/fmicb.2018.03246 (PMC6331478; doi:10.3389/fmicb.2018.03246)
Supplement: Table S1 — Mapping statistics of WGS samples. [file Table_1.XLSX]

## Sheet: Mapping_statistics
	Control sample		Gastric-HP005_Body				Gastric-HP008_Body				Gastric-HP011_Fundus				Esophageal-757				Esophageal-765
			Homogenized		Lysed		Homogenized		Lysed		Homogenized		Lysed		Homogenized		Lysed		Homogenized		Lysed
Total reads	41060		538671712		524275996		531585140		546194286		545430292		548451662		545291228		588498896		506233310		570437980
After filtering	40932	0.996883	536171446	0.9954	516732542	0.9856	529208560	0.9955	543554724	0.9952	542546940	0.9947	546044432	0.9956	539064622	0.988581	586319216	0.996296	502590416	0.992804	568309794	0.996269
Map to HG19 (human genome):
Total pairs	20466	1	268085723	1	25836627	1	264604280	1	271777362	1	271273470	1	273022216	1	269532311	1	293159608	1	251295208	1	284154897	1
overall alignment rate		0.51		0.958		0.9628		0.9552		0.9561		0.9546		0.9591		0.9537		0.9569		0.9612		0.9606
Map to bacteria genomes:
Total pairs aligned	9831	1	7675305	0.042	6232890	1	7485266	1	7516853	1	7577008	1	6642879	1	9433597	1	8824974	1	7044058	1	7861891	1
overall alignment rate		0.0132		0.001		0.0008		0.0057		0.0013		0.0009		0.0013		0.001		0.0005		0.0012		0.0006
Fold (Homogenized/ Lysed)				1.25				4.38462				0.692308				2				2
